# Supplementary material for: Downregulation of Polyamine and Diamine Oxidases in Silicon-Treated Cucumber
Source: Plants (Basel). 2021 Jun 19;10(6):1248. doi: 10.3390/plants10061248 (PMC8235019; doi:10.3390/plants10061248)
Supplement: Supplementary file 1 [file plants-10-01248-s001.zip]

Archive with 1 entries (1 files):
- plants-1239745-supplementary.pdf
